# Supplementary material for: Pulsatilla Saponins Inhibit Experimental Lung Metastasis of Melanoma via Targeting STAT6-Mediated M2 Macrophages Polarization
Source: Molecules. 2023 Apr 24;28(9):3682. doi: 10.3390/molecules28093682 (PMC10179893; doi:10.3390/molecules28093682)
Supplement: Supplementary file 1 [file molecules-28-03682-s001.zip]

Archive with 1 entries (1 files):
- molecules-2305991-supplementary.pdf
